# Supplementary material for: Toxicity of High-Density Polyethylene Nanoparticles in Combination with Silver Nanoparticles to Caco-2 and HT29MTX Cells Growing in 2D or 3D Culture
Source: Molecules. 2025 Dec 19;31(1):3. doi: 10.3390/molecules31010003 (PMC12787226; doi:10.3390/molecules31010003)
Supplement: Supplementary file 1 [file molecules-31-00003-s001.zip]

Archive with 5 entries (5 files):
- Apoptosis raw data.xlsx
- NRU raw data.xlsx
- ROS raw data.xlsx
- Suppl Fig 1 Caco-2, HT29MTX discrimination.pdf
- Uptake Raw data.xlsx
