# Supplementary material for: Toxicity of High-Density Polyethylene Nanoparticles in Combination with Silver Nanoparticles to Caco-2 and HT29MTX Cells Growing in 2D or 3D Culture
Source: Molecules. 2025 Dec 19;31(1):3. doi: 10.3390/molecules31010003 (PMC12787226; doi:10.3390/molecules31010003)
Supplement: Supplementary file 1 [file molecules-31-00003-s001.zip › Apoptosis raw data.xlsx]

## Sheet: 2D Apoptosis
Apoptosis 2D Caco-2
24 h after treatment	viable cells			early Ap			late Ap			necrosis
	Exp1	Exp2	Exp3	Exp1	Exp2	Exp3	Exp1	Exp2	Exp3	Exp1	Exp2	Exp3
control	90.3	89.4	92.3	4.2	5	3.6	1.2	3.5	2.2	4.3	2.1	1.9
0.01 μg/mL HDPE	84.5	80.8	79.4	12.7	15.9	16.4	2.8	3.2	4	0	0.1	0.2
0.005 μg/mL HDPE	86.7	88	81.1	11.2	8.7	12.2	2	2.7	1.9	0.1	0.6	4.8
0.0025 μg/mL HDPE	86.7	88.6	82.6	8.6	8.7	5.6	4.5	2.6	3.7	0.2	0.1	8.1
Ag 40 μg/mL + HDPE 0.01 μg/mL	79.1	80.8	76.2	16.3	15.7	19.7	4.4	3.1	4	0.2	0.4	0.1
Ag 40 μg/mL	76.3	80.4	78.3	15.7	14	14.7	5.3	5.5	6.9	2.7	0.1	0.1
Staurosporin 1 μM	23.7	25.3	21.9	48.2	45.9	50	18.9	20	22.4	9.2	8.8	5.7
48 h after treatment	viable cells			early apoptosis			late apoptosis			necrosis
	Exp1	Exp2	Exp3	Exp1	Exp2	Exp3	Exp1	Exp2	Exp3	Exp1	Exp2	Exp3
control	82.9	79.2	79.4	13.4	17.9	16.7	3.5	2.8	3.5	0.2	0.1	0.4
0.01 μg/mL HDPE	87.2	79.4	74	8.6	16.6	15	4	3.7	2.8	0.2	0.3	8.2
0.005 μg/mL HDPE	87	85.1	80.1	9.4	10.1	12.3	3.5	4.5	6	0.1	0.3	1.6
0.0025 μg/mL HDPE	86.4	87	86.3	8.7	6.5	5.5	4.6	3.8	4.2	0.3	2.7	4
Ag 40 μg/mL + HDPE 0.01 μg/mL	71.8	64.9	65.3	9.7	8.7	9.3	18.2	25.9	15.8	0.3	0.5	9.6
Ag 40 μg/mL	71.1	57	63.9	10.1	15.9	15.5	18.3	26.8	19.1	0.5	0.3	1.5
Apoptosis 2D HT29MTX
24 h after treatment	viable cells			early apoptosis			late apoptosis			necrosis
	Exp1	Exp2	Exp3	Exp1	Exp2	Exp3	Exp1	Exp2	Exp3	Exp1	Exp2	Exp3
control	94.4	93.3	91.4	2.2	2.2	2.6	3.2	3.9	5.8	0.2	0.6	0.2
0.01 μg/mL HDPE	93.2	94.3	87.8	1.8	1.6	2.45	4.3	3.4	6.9	0.7	0.7	2.85
0.005 μg/mL HDPE	96.45	95	89.4	1.45	1.6	2.4	1.6	3.2	6.3	0.5	0.2	1.9
0.0025 μg/mL HDPE	94.3	94.5	91.9	2.1	1.5	0.7	3.3	3.7	4.7	0.3	0.3	2.7
Ag 40 μg/mL + HDPE 0.01 μg/mL	86.3	90.7	83.8	5.9	3.7	4.6	6.9	4.9	8.6	0.9	0.7	3
Ag 40 μg/mL	85.9	90.2	84.5	4.9	1.5	3.8	7.64	3.3	9.2	1.56	5	2.5
Staurosporin 1 μM	20.2	19.8	21.3	58.3	62.3	59.6	18.4	16.8	15.4	3.1	1.1	3.7
48 h after treatment	viable cells			early apoptosis			late apoptosis			necrosis
	Exp1	Exp2	Exp3	Exp1	Exp2	Exp3	Exp1	Exp2	Exp3	Exp1	Exp2	Exp3
control	87.6	93.1	95.9	1.6	2.8	2	7.8	2.5	1.5	3	1.6	0.6
0.01 μg/mL HDPE	72.7	93.5	96.1	14.2	2.2	1.9	8.9	2.4	1.8	4.2	1.9	0.2
0.005 μg/mL HDPE	84.6	94	96.8	0	2.5	1.2	0	2.1	1.9	15.4	1.4	0.1
0.0025 μg/mL HDPE	75.1	92.4	95.5	5.8	2.7	2.8	11.1	3.1	1.3	8	1.8	0.4
Ag 40 μg/mL + HDPE 0.01 μg/mL	80.1	85.3	94.6	1.1	4.2	2	6.1	4.9	2.9	12.7	5.6	0.5
Ag 40 μg/mL	70.9	86.2	96.3	9.7	3.6	1.4	12.7	5	1.9	6.7	5.2	0.4

## Sheet: 3D Apoptosis
	Caco-2 cells	3D
			Caco-2:HT29MTX cells proportion 70:30
			viable	early apopt.	late apopt.	necrosis
	Control	Exp1	86.1	6.5	4.5	2.9
		Exp2	91.8	2.5	2.7	3
		Exp3	87.9	2.2	5.6	4.3
	HDPE 0.01 μg/mL	Exp1	78.5	10.9	6.5	4.1
		Exp2	84.4	6.9	4.9	3.8
		Exp3	72.4	12.6	7.9	7.1
	Ag 1.5 μg/mL	Exp1	78.4	5.6	10.4	5.6
		Exp2	80.1	6.6	10	3.3
		Exp3	75.9	4.2	13.9	6
	HDPE + Ag	Exp1	84	7	6.2	2.8
		Exp2	81.5	11.3	5.2	2
		Exp3	73.7	9.1	11.5	5.7
	staurosporin 1 μM	Exp1	25.2	20.2	53.8	0.8
		Exp2	23.5	23.5	49.7	3.3
		Exp3	19.1	18.4	57.5	5
			Caco-2:HT29MTX cells proportion 90:10
			life	early apopt.	late apopt.	necrosis
	Control	Exp1	88.8	4.1	5.9	1.2
		Exp2	90.9	4.7	3.5	0.9
		Exp3	86.3	3.2	6.5	4
	HDPE 0.01 μg/mL	Exp1	81.1	7.9	8.2	2.8
		Exp2	82.5	6	9.3	2.2
		Exp3	82.9	6.9	6.6	3.6
	Ag 1.5 μg/mL	Exp1	84.5	7.6	6.4	1.5
		Exp2	77.8	5.9	11.8	4.5
		Exp3	79.8	4.7	9.8	5.7
	HDPE + Ag	Exp1	70.4	12	15	2.6
		Exp2	82.7	9.1	6.3	1.9
		Exp3	82.9	5.1	7.5	4.5
	HT29MTX cells
			Caco-2:HT29MTX cells proportion 70:30
			life	early apopt.	late apopt.	necrosis
	Control	Exp1	96.9	1.8	0.9	0.4
		Exp2	96.4	1.3	0.4	1.9
		Exp3	93.4	2	3.3	1.3
	HDPE 0.01 μg/mL	Exp1	94.8	2.1	2.1	1
		Exp2	95.5	1.6	2.2	0.7
		Exp3	92.3	3.5	3.3	0.9
	Ag 1.5 μg/mL	Exp1	92.4	2.6	3.7	1.3
		Exp2	95.4	2.6	0.8	1.2
		Exp3	93.3	3.7	2.1	0.9
	HDPE + Ag	Exp1	94.8	2.5	2	0.7
		Exp2	95.7	2.4	1.3	0.6
		Exp3	91.8	1.9	4.4	1.9
	staurosporin 1 μM	Exp1	36.3	7.5	51.2	5
		Exp2	35.8	0.9	61.5	1.8
		Exp3	17.3	7.7	70.2	4.8
			Caco-2:HT29MTX cells proportion 90:10
			life	early apopt.	late apopt.	necrosis
	Control	Exp1	96	2.2	1.1	0.7
		Exp2	96.6	1.9	0.9	0.6
		Exp3	90.6	1.7	6.4	1.3
	HDPE 0.01 μg/mL	Exp1	94.4	3.8	1.2	0.6
		Exp2	92.8	3	3	1.2
		Exp3	89.8	4.7	4.8	0.7
	Ag 1.5 μg/mL	Exp1	95.8	2.2	1.3	0.7
		Exp2	94.7	2	2.3	1
		Exp3	94.7	2	2.4	0.9
	HDPE + Ag	Exp1	94.7	2.8	1.8	0.7
		Exp2	94.7	2.6	1.5	1.2
		Exp3	91.8	2.2	5.2	0.8
			93.7333	2.53333	2.83333	0.9
			1.67432	0.305505	2.05508	0.264575
