# Supplementary material for: Toxicity of High-Density Polyethylene Nanoparticles in Combination with Silver Nanoparticles to Caco-2 and HT29MTX Cells Growing in 2D or 3D Culture
Source: Molecules. 2025 Dec 19;31(1):3. doi: 10.3390/molecules31010003 (PMC12787226; doi:10.3390/molecules31010003)
Supplement: Supplementary file 1 [file molecules-31-00003-s001.zip › NRU raw data.xlsx]

## Sheet: HDPE Caco-2
	Caco-2	NRU		No cells means absorbance of well containing Medium + nanoparticle without cells
	HDPE 24 h treatment										HDPE 48 h treatment
	Experiment 1										Experiment 1
	Concentration [μg/mL]	0.0003125	0.000625	0.00125	0.0025	0.005	0.01	control			Concentration [μg/mL]	0.0003125	0.000625	0.00125	0.0025	0.005	0.01	control
	No cells	264	332	341	372	746	830	702			No cells	757	870	498	637	379	272	215
	Cells Tech. repeat 1	4528	4077	4312	4558	4235	4344	4627			Cells Tech. repeat 1	8107	8983	8140	7625	7281	5421	7679
	Cells Tech. repeat 2	4352	4566	4497	3436	4006	4124	4154			Cells Tech. repeat 2	8278	8821	8226	7034	7471	6528	7741
	Cells Tech. repeat 3	4083	3617	3601	3463	4520	3961	4671			Cells Tech. repeat 3	8508	7973	8504	7666	6535	7522	8171
	Cells Tech. repeat 4	3903	3768	3579	3754	3771	3942	4283			Cells Tech. repeat 4	7871	6760	8503	6838	6363	6678	7768
	Experiment 2										Experiment 2
	Concentration [μg/mL]	0.0003125	0.000625	0.00125	0.0025	0.005	0.01	control			Concentration [μg/mL]	0.0003125	0.000625	0.00125	0.0025	0.005	0.01	control
	No cells	678	767	590	700	655	951	912			No cells	735	875	1298	838	1079	452	515
	Cells Tech. repeat 1	2893	2539	1875	2670	2675	2419	2641			Cells Tech. repeat 1	5907	5983	7140	5625	5781	5021	7679
	Cells Tech. repeat 2	2599	2765	2717	2343	1747	2355	3066			Cells Tech. repeat 2	5978	5721	3926	5034	5571	5028	7741
	Cells Tech. repeat 3	2989	2951	2548	3049	1755	2764	2460			Cells Tech. repeat 3	5708	5773	7504	5066	6035	4722	8171
	Cells Tech. repeat 4	2406	2294	1855	2040	2887	2303	2788			Cells Tech. repeat 4	6171	5760	6503	5648	5363	4457	7568
	Experiment 3										Experiment 3
	Concentration [μg/mL]	0.0003125	0.000625	0.00125	0.0025	0.005	0.01	control			Concentration [μg/mL]	0.0003125	0.000625	0.00125	0.0025	0.005	0.01	control
	No cells	257	492	925	644	528	728	579			No cells	912	610	477	675	997	1020	1229
	Cells Tech. repeat 1	4706	5190	5739	5685	5542	5358	5782			Cells Tech. repeat 1	4533	5604	5585	5258	5438	5751	6446
	Cells Tech. repeat 2	7475	6467	5555	5871	5241	5670	5833			Cells Tech. repeat 2	8342	5696	5270	4985	5207	5297	6170
	Cells Tech. repeat 3	5508	5460	6851	5683	5935	5112	6256			Cells Tech. repeat 3	6326	5944	5262	5854	5647	5580	6757
	Cells Tech. repeat 4										Cells Tech. repeat 4

## Sheet: HDPE+Ag Caco-2
CACO-2	NRU HDPE NPs + AgNPs
Exp1
24h	Ag 15 μg/mL + HDPE 0.01 μg/mL	Ag 15 μg/mL	HDPE 0.01 μg/mL	Control		48h	Ag 15 μg/mL + HDPE 0.01 μg/mL	Ag 15 μg/mL	HDPE 0.01 μg/mL	Control
No cells	524	895	830	702		No cells	1559	1286	272	215
Tech repeat 1	4142	4020	4344	4627		Tech repeat 1	6332	5800	5421	7679
Tech repeat 2	4096	3835	4124	4154		Tech repeat 2	6276	5713	6528	7741
Tech repeat 3	3910	3259	3961	4671		Tech repeat 3	6892	5041	7922	8171
Tech repeat 4	3749	3048	3942	4283		Tech repeat 4	6725	5814	6799	7568
Exp2
24h	Ag 15 μg/mL + HDPE 0.01 μg/mL	Ag 15 μg/mL	HDPE 0.01 μg/mL	Control		48h	Ag 15 μg/mL + HDPE 0.01 μg/mL	Ag 15 μg/mL	HDPE 0.01 μg/mL	Control
No cells	930	891	821	905		No cells	581	681	549	652
Tech repeat 1	2941	2310	2419	2641		Tech repeat 1	4312	3959	4770	5846
Tech repeat 2	2743	1716	2355	3066		Tech repeat 2	4081	3648	5039	6207
Tech repeat 3	2362	2360	2764	2460		Tech repeat 3	4573	3974	5022	5950
Tech repeat 4	2230	2441	2303	2788		Tech repeat 4	3930	2941	5303	5814
Exp3
24h	Ag 15 μg/mL + HDPE 0.01 μg/mL	Ag 15 μg/mL	HDPE 0.01 μg/mL	Control		48h	Ag 15 μg/mL + HDPE 0.01 μg/mL	Ag 15 μg/mL	HDPE 0.01 μg/mL	Control
No cells	670	510	728	579		No cells	828	1002	1020	1229
Tech repeat 1	5189	4880	5358	5782		Tech repeat 1	4725	4008	5951	6446
Tech repeat 2	5560	4537	5670	5833		Tech repeat 2	4917	4113	5297	6170
Tech repeat 3	5312	4190	5112	6256		Tech repeat 3	4353	4472	5580	7457
Tech repeat 4						Tech repeat 4

## Sheet: HDPE HT29MTX
	HT29	NRU		No cells means absorbance of well containing Medium + nanoparticle without cells
	HDPE 24 h treatment										HDPE 48 h treatment
	Experiment 1										Experiment 1
	Concentration	3.125e-05	6.25e-05	0.000125	0.00025	0.0005	0.001	control			Concentration	3.125e-05	6.25e-05	0.000125	0.00025	0.0005	0.001	control
	No cells	488	870	856	1596	464	467	447			No cells	585	381	770	985	1503	309	587
	Cells Tech. repeat 1	11110	11068	10328	12977	10536	10066	10927			Cells Tech. repeat 1	10334	9555	10721	11445	9366	9253	10003
	Cells Tech. repeat 2	11293	11011	11937	11088	10913	10887	10605			Cells Tech. repeat 2	10406	9435	9863	10269	10339	8701	10170
	Cells Tech. repeat 3	12490	12043	12252	11930	10452	10449	10538			Cells Tech. repeat 3	11475	9962	9868	9905	11810	10655	10369
	Cells Tech. repeat 4	10040	11404	10604	11384	10557	10121	10995			Cells Tech. repeat 4	9734	10965	10377	9712	11499	8966	10053
	Experiment 2										Experiment 2
	Concentration	3.125e-05	6.25e-05	0.000125	0.00025	0.0005	0.001	control			Concentration	3.125e-05	6.25e-05	0.000125	0.00025	0.0005	0.001	control
	No cells	996	721	1002	1146	1166	1209	639			No cells	1699	1379	1162	1137	1659	1804	1785
	Cells Tech. repeat 1	10050	10222	10340	9691	9714	10972	9563			Cells Tech. repeat 1	12605	10155	10210	9577	9437	10054	11119
	Cells Tech. repeat 2	11232	10637	11377	10902	9956	10508	9718			Cells Tech. repeat 2	10685	10754	11759	9979	9170	11241	11259
	Cells Tech. repeat 3	9857	9045	8968	9766	10413	7983	9818			Cells Tech. repeat 3	9525	10783	8021	10152	11959	9477	10015
	Cells Tech. repeat 4										Cells Tech. repeat 4
	Experiment 3										Experiment 3
	Concentration	3.125e-05	6.25e-05	0.000125	0.00025	0.0005	0.001	control			Concentration	3.125e-05	6.25e-05	0.000125	0.00025	0.0005	0.001	control
	No cells	225	372	364	276	343	1355	781			No cells	458	480	1110	494	701	687	839
	Cells Tech. repeat 1	9777	9362	9425	8159	8386	9643	9368			Cells Tech. repeat 1	11668	11879	11405	11757	10044	9657	9789
	Cells Tech. repeat 2	9244	8870	8918	9198	9267	9786	9865			Cells Tech. repeat 2	10874	9281	10795	9091	8797	9329	10298
	Cells Tech. repeat 3	8713	9706	9418	9673	9297	9347	9376			Cells Tech. repeat 3	8155	9184	9848	8050	9902	9209	10967
	Cells Tech. repeat 4										Cells Tech. repeat 4

## Sheet: HDPE+Ag HT29MTX
HT29	No cells means absorbance of well containing Medium + nanoparticle without cells
Exp1
24h	Ag 15 μg/mL + HDPE 0.01 μg/mL	Ag 15 μg/mL	HDPE 0.01 μg/mL	Control		48h	Ag 15 μg/mL + HDPE 0.01 μg/mL	Ag 15 μg/mL	HDPE 0.01 μg/mL	Control
No cells	240	1223	467	447		No cells	711	415	309	587
Cells Tech. repeat 1	11212	11500	10066	10927		Cells Tech. repeat 1	10630	8979	9253	10003
Cells Tech. repeat 2	9704	11813	10887	10605		Cells Tech. repeat 2	9965	8907	8701	10170
Cells Tech. repeat 3	10855	10422	10449	10538		Cells Tech. repeat 3	9020	9236	10655	10369
Cells Tech. repeat 4	10473	9946	10121	10995		Cells Tech. repeat 4	9810	9342	8966	10053
Exp2
24h	Ag 15 μg/mL + HDPE 0.01 μg/mL	Ag 15 μg/mL	HDPE 0.01 μg/mL	Control		48h	Ag 15 μg/mL + HDPE 0.01 μg/mL	Ag 15 μg/mL	HDPE 0.01 μg/mL	Control
No cells	353	1247	1209	639		No cells	1569	2433	1804	1785
Cells Tech. repeat 1	10039	8192	10972	9563		Cells Tech. repeat 1	10733	8066	10054	11119
Cells Tech. repeat 2	9885	12576	10508	9718		Cells Tech. repeat 2	9767	12185	11241	11259
Cells Tech. repeat 3	7676	8763	7983	9818		Cells Tech. repeat 3	9570	10964	9477	10015
Cells Tech. repeat 4
Exp3
24h	Ag 15 μg/mL + HDPE 0.01 μg/mL	Ag 15 μg/mL	HDPE 0.01 μg/mL	Control		48h	Ag 15 μg/mL + HDPE 0.01 μg/mL	Ag 15 μg/mL	HDPE 0.01 μg/mL	Control
No cells	622	349	1355	781		No cells	937	753	687	839
Cells Tech. repeat 1	9202	8930	9643	9368		Cells Tech. repeat 1	9978	9964	9657	9789
Cells Tech. repeat 2	9313	8919	9786	9865		Cells Tech. repeat 2	9784	8845	9329	10298
Cells Tech. repeat 3	9365	9086	9347	9376		Cells Tech. repeat 3	10151	8924	9209	10967
Cells Tech. repeat 4	10604	11384	10557	10995		Cells Tech. repeat 4	9734	10965	10377	9712
