# Supplementary material for: Toxicity of High-Density Polyethylene Nanoparticles in Combination with Silver Nanoparticles to Caco-2 and HT29MTX Cells Growing in 2D or 3D Culture
Source: Molecules. 2025 Dec 19;31(1):3. doi: 10.3390/molecules31010003 (PMC12787226; doi:10.3390/molecules31010003)
Supplement: Supplementary file 1 [file molecules-31-00003-s001.zip › ROS raw data.xlsx]

## Sheet: 2D
Caco-2 cells
DCFDA					DHR
Treatment	Exp1	Exp2	Exp3		Treatment	Exp1	Exp2	Exp3
control	399.961	683.957	421.261		control	207.457	354.763	218.505
1 mM H2O2	14497.1	12862.8	16468.3		1 mM H2O2	7519.51	7110.52	8103.3
0.0025 μg/mL HDPE	4431.76	3862.35	3602.02		0.0025 μg/mL HDPE	554.486	645.203	465.12
0.005 μg/mL HDPE	5062.23	4965.2	5755.65		0.005 μg/mL HDPE	677.61	521.711	775.815
0.01 μg/mL HDPE	6318.91	5606.56	5765.12		0.01 μg/mL HDPE	932.942	1018.87	785.635
40 μg/mL AgNPs + 0.01 μg/mL HDPE	6117.15	6803.73	6621.84		40 μg/mL AgNPs + 0.01 μg/mL HDPE	1148.99	1022.06	1347.86
40 µg/ml AgNPs	8807.45	7687.04	8470.18		40 µg/ml AgNPs	1874.48	1513.57	1815.55
						12.33
HT29MTX cells
DCFDA					DHR
Treatment	Exp1	Exp2	Exp3		Treatment	Exp1	Exp2	Exp3
control	688.609	923.043	782.51		control	450.424	562.435	614.865
1 mM H2O2	21329	25018	21827.3		1 mM H2O2	12487	13140.9	14485.1
0.0025 μg/mL HDPE	5065.88	5225.25	6055.67		0.0025 μg/mL HDPE	1658.71	1489.5	1377.49
0.005 μg/mL HDPE	6212.18	5812.94	6387.84		0.005 μg/mL HDPE	1725.34	1537.16	1390.93
0.01 μg/mL HDPE	7530.05	6686.09	6956.36		0.01 μg/mL HDPE	3067.17	3603.39	2728.76
40 μg/mL AgNPs + 0.01 μg/mL HDPE	6636.97	7026.62	7722.9		40 μg/mL AgNPs + 0.01 μg/mL HDPE	2707.31	3071.94	3336.48
40 µg/ml AgNPs	7106.47	7914.53	8610.81		40 µg/ml AgNPs	2442.78	3522.37	4041.9

## Sheet: 3D
Caco-2
		Caco-2:HT29MTX cells proportion 70:30
		Control	H2O2 1 mM	HDPE 0.01 μg/mL	Ag 1.5 μg/mL	HDPE + Ag
DHR	Exp1	4642	13808	5070	5171	5646
	Exp2	6788	18068	7436	6408	6827
	Exp3	3572	17511	3792	4001	3986
DFCDA	Exp1	10656	18317	12276	10433	14543
	Exp2	10922	22023	17642	11047	16123
	Exp3	8450	19735	10282	9716	10552
		Caco-2:HT29MTX cells proportion 90:10
		Control	H2O2 1 mM	HDPE 0.01 μg/mL	Ag 1.5 μg/mL	HDPE + Ag
DHR	Exp1	5149	13808	5309	6950	5283
	Exp2	8061	18068	8712	9606	7598
	Exp3	4009	17511	4218	4676	4655
DFCDA	Exp1	13804	18317	14121	30912	14768
	Exp2	7809	22023	14487	22331	15827
	Exp3	8757	19735	9788	18196	13056
HT29MTX
		Caco-2:HT29MTX cells proportion 70:30
		Control	H2O2 1 mM	HDPE 0.01 μg/mL	Ag 1.5 μg/mL	HDPE + Ag
DHR	Exp1	3259	11092	3677	3761	4441
	Exp2	3901	16422	5087	4021	4630
	Exp3	2742	9948	3116	3266	3106
DFCDA	Exp1	5038	21525	6143	3553	9115
	Exp2	3413	24158	4811	4579	11245
	Exp3	3253	14303	4547	3351	7194
		Caco-2:HT29MTX cells proportion 90:10
		Control	H2O2 1 mM	HDPE 0.01 μg/mL	Ag 1.5 μg/mL	HDPE + Ag
DHR	Exp1	3363	11092	3682	6281	3875
	Exp2	5695	16422	5469	5822	6165
	Exp3	2757	9948	3400	3476	2814
DFCDA	Exp1	6871	21525	7984	25796	8516
	Exp2	4363	24158	5667	20556	12572
	Exp3	5447	24303	8088	17697	8569
