# Supplementary material for: Toxicity of High-Density Polyethylene Nanoparticles in Combination with Silver Nanoparticles to Caco-2 and HT29MTX Cells Growing in 2D or 3D Culture
Source: Molecules. 2025 Dec 19;31(1):3. doi: 10.3390/molecules31010003 (PMC12787226; doi:10.3390/molecules31010003)
Supplement: Supplementary file 1 [file molecules-31-00003-s001.zip › Uptake Raw data.xlsx]

## Sheet: Uptake
Uptake SSC
Caco-2
		HDPE 0.0025 μg/mL			HDPE 0.005 μg/mL			HDPE 0.01 μg/mL			Ag 40 μg/mL		Ag 40 μg/mL + HDPE 0.01 μg/mL
	Exp1	Exp2	Exp3	Exp1	Exp2	Exp3	Exp1	Exp2	Exp3	Exp1	Exp2	Exp3	Exp1	Exp2	Exp3
0 h	84949	85678	83458	84949	85678	83458	84949	85678	83458	84949	85678	83458	84949	85678	83458
2 h	84511	84233	85123	85312	84789	85344	86545	87908	86432	84567	85432	83456	84179	85678	83456
6 h	85414	87546	85213	86125	87890	83456	88743	87234	86543	87125	86123	85432	85097	82345	87657
24h	87800	85678	88907	88456	88945	89456	90345	89456	89345	97215	96345	92345	86752	88567	90345
HT29MTX
		HDPE 0.0025 μg/mL			HDPE 0.005 μg/mL			HDPE 0.01 μg/mL			Ag 40 μg/mL		Ag 40 μg/mL + HDPE 0.01 μg/mL
	Exp1	Exp2	Exp3	Exp1	Exp2	Exp3	Exp1	Exp2	Exp3	Exp1	Exp2	Exp3	Exp1	Exp2	Exp3
0h	74735	77511	75312	74735	77511	75312	74735	77511	75312	74735	77511	75312	74735	77511	75312
2 h	78787	74852	76841	76543	77890	79867	80345	79567	81234	83690	84858	83011	76640	78019	76012
6 h	78908	81373	79652	80234	79808	81234	82134	80456	79856	87803	86738	83754	76640	79020	82123
24h	75896	77854	78366	84690	79373	81907	82345	80325	77856	84690	89373	91907	75256	78693	78248
